# Supplementary material for: A Double Payload Complex between Hypericin and All-trans Retinoic Acid in the β-Lactoglobulin Protein
Source: Antibiotics (Basel). 2022 Feb 21;11(2):282. doi: 10.3390/antibiotics11020282 (PMC8868348; doi:10.3390/antibiotics11020282)
Supplement: Supplementary file 1 [file antibiotics-11-00282-s001.zip]

Archive with 1 entries (1 files):
- antibiotics-1560236-Supplmentary.pdf
